# Supplementary material for: Validity testing of the Korean version of the Health Literacy Questionnaire (HLQ) and its application in people with chronic diseases
Source: PLoS One. 2024 Aug 1;19(8):e0308086. doi: 10.1371/journal.pone.0308086 (PMC11293725; doi:10.1371/journal.pone.0308086)
Supplement: S1 Data — (XLSX) [file pone.0308086.s001.xlsx]

## Sheet: HL&CDs
No_total	hlqa1	hlqa2	hlqa3	hlqa4	hlqa5	hlqa6	hlqa7	hlqa8	hlqa9	hlqa10	hlqa11	hlqa12	hlqa13	hlqa14	hlqa15	hlqa16	hlqa17	hlqa18	hlqa19	hlqa20	hlqa21	hlqa22	hlqa23	HLQA_Mean	hlqd1	hlqd2	hlqd3	hlqd4	hlqd5	hlqd6	hlqd7	hlqd8	hlqd9	hlqd10	hlqd11	hlqd12	hlqd13	hlqd14	hlqd15	hlqd16	hlqd17	hlqd18	hlqd19	hlqd20	hlqd21	HLQD_Mean	HPS_HealthcareProviderSupport	HSI_HavingSufficientInfo	AMH_ActivelyManagingHealth
1	3	3	3	3	3	3	2	3	2	3	3	3	2	3	3	3	3	2	3	3	3	3	3	2.82609	4	4	4	4	4	4	4	4	3	4	4	5	5	5	4	4	4	4	4	5	4	4.14286	3	3	2.4
3	1	2	3	3	2	2	2	3	2	2	2	3	2	2	3	2	2	2	2	2	2	3	2	2.21739	2	3	2	2	3	2	1	1	1	1	1	1	2	2	2	2	2	2	2	2	2	1.80952	2.5	1.75	2
4	2	3	3	2	2	2	3	3	3	3	4	2	3	2	3	3	3	2	3	3	2	3	2	2.65217	4	5	4	4	4	4	3	5	5	4	3	4	5	4	3	4	3	4	4	4	5	4.04762	3	2.25	2.4
5	3	2	2	2	2	2	3	2	2	2	2	3	2	2	2	3	2	2	2	2	2	2	2	2.17391	3	4	3	3	3	3	4	3	4	3	3	4	3	3	3	3	3	3	3	3	3	3.19048	2	2.25	2
6	2	2	3	3	3	3	3	3	3	3	3	3	3	3	3	3	3	3	3	3	2	3	3	2.86957	4	4	4	4	4	4	4	4	4	4	4	4	4	4	4	4	4	4	4	4	4	4	2.75	2.75	2.8
7	2	3	3	2	3	2	3	3	3	3	2	2	3	2	3	3	2	3	3	3	3	3	2	2.65217	3	3	3	2	3	2	3	3	3	3	3	2	2	3	2	2	3	3	3	3	3	2.71429	2.75	2.25	2.8
8	3	2	2	2	2	3	2	2	2	2	2	2	3	2	3	2	2	2	3	3	3	2	3	2.34783	2	1	3	2	4	3	2	3	3	3	2	3	2	3	2	3	3	3	3	2	3	2.61905	2	2.5	2.6
9	3	3	3	3	3	3	3	3	3	3	3	3	2	3	3	3	3	2	3	3	2	3	3	2.86957	3	4	4	4	4	4	4	4	4	4	4	4	4	4	4	4	4	4	4	4	4	3.95238	3	3	2.4
10	2	2	3	3	3	2	2	2	3	3	3	3	2	2	3	3	2	3	3	2	2	2	2	2.47826	5	5	5	5	5	5	5	5	5	5	5	5	5	5	5	5	5	5	5	5	5	5	2	2.25	2.4
11	3	3	2	1	3	3	3	3	2	3	2	2	3	2	2	2	2	3	3	3	3	3	2	2.52174	4	4	4	4	1	1	5	5	5	4	4	4	4	4	4	4	2	3	4	4	4	3.71429	2.75	2.5	2.8
12	3	3	3	3	3	3	3	3	3	2	3	3	3	2	3	2	3	3	3	3	3	3	2	2.82609	4	2	2	2	2	2	4	4	4	4	3	4	4	4	2	4	4	2	4	4	4	3.28571	3	2.25	3
13	2	2	3	2	3	3	3	3	3	3	4	2	3	2	4	3	2	2	4	4	3	3	3	2.86957	3	4	4	2	3	4	3	2	3	4	3	3	4	3	3	2	3	4	3	3	4	3.19048	2.5	2.5	2.8
14	3	3	3	2	4	2	1	2	2	3	4	2	2	3	3	2	2	3	4	2	2	3	3	2.6087	4	4	4	5	4	4	3.44	3.26	3	4	3	4	3	4	5	4	4	3	4	4	4	3.94444	2.5	3	2.2
15	4	4	4	4	4	3	3	4	3	4	4	4	4	4	4	4	3	3	4	4	4	4	4	3.78261	3	4	3	4	3	4	5	4	4	3	4	5	5	5	5	5	3	4	4	3	3	3.95238	3.75	4	3.4
16	3	3	3	2	3	3	2	3	3	3	3	2	3	3	3	3	2	3	3	2	3	3	3	2.78261	3	4	4	4	4	4	3	4	4	4	3	3	4	3	3	3	3	3	3	3	4	3.47619	2.75	3	3
17	2	2	3	1	3	2	3	2	3	1	3	1	2	3	3	2	1	2	3	3	2	3	2	2.26087	3	3	1	3	2	1	2	3	2	1	3	3	1	1	2	1	1	1	1	1	1	1.7619	2	2	2.2
18	2	3	3	2	3	2	2	3	2	2	3	2	2	2	4	2	3	2	3	3	2	4	2	2.52174	2	2	2	2	3	1	3	4	4	2	3	1	3	1	2	2	1	1	1	2	3	2.14286	3.25	2	2
19	3	3	2	3	2	3	3	3	3	3	2	3	2	2	1	3	3	3	2	2	3	2	2	2.52174	3	2	3	2	4	3	2	3	3	2	1	3	3	3	2	3	3	3	4	3	4	2.80952	2.75	2.5	2.8
20	3	3	2	4	3	2	3	3	2	3	2	2	2	3	4	3	3	2	2	2	2	2	3	2.6087	4	3	4	2	4	3	2	4	3	4	3	4	4	4	2	3	3	4	4	3	4	3.38095	2.75	3	2
21	3	3	4	2	3	3	3	3	3	3	3	3	3	3	3	3	3	3	3	3	3	3	3	3	4	4	4	4	4	4	4	4	4	4	4	4	4	4	4	4	4	4	4	4	3	3.95238	3	3	3
22	3	3	4	3	3	4	4	4	4	3	3	3	4	3	4	3	4	3	4	4	4	4	3	3.52174	3	4	3	3	3	3	4	3	4	3	3	3	4	2	2	3	3	3	3	3	3	3.09524	3.75	3	3.8
23	3	3	3	2	3	2	3	3	2	2	3	2	3	2	2	2	2	3	3	2	2	3	3	2.52174	3	4	4	4	4	3	4	4	3	3	3	3	4	3	4	4	3	3	3	4	4	3.52381	2.75	2.5	2.4
24	2	2	2	3	2	3	3	2	3	2	2	3	3	2	2	3	2	3	2	2	3	2	2	2.3913	3	3	3	3	3	2	3	3	4	3	2	3	3	3	2	3	3	4	3	4	3	3	2	2	3
25	3	3	4	2	3	4	3	3	3	3	3	4	3	3	3	3	3	3	3	3	4	3	3	3.13043	4	4	4	4	4	4	4	4	4	4	4	4	4	4	4	4	4	4	4	4	4	4	3	3	3.4
26	3	3	3	3	3	2	3	3	2	3	3	3	2	2	3	2	3	3	3	2	3	3	2	2.69565	3	4	4	4	4	4	4	3	4	3	3	3	3	3	4	3	4	4	3	4	4	3.57143	3	2.5	2.4
27	3	4	3	3	3	3	3	3	2	3	2	3	3	2	3	3	3	3	3	3	3	3	2	2.86957	3	3	4	4	4	4	4	4	4	4	3	3	4	4	4	4	2	3	3	4	3	3.57143	3.25	2.5	2.8
28	3	3	3	3	3	3	3	3	2	3	3	2	2	3	3	3	3	2	3	3	3	3	3	2.82609	4	4	4	4	4	4	3	4	4	4	4	4	4	3	4	4	3	4	4	3	4	3.80952	3	3	2.4
29	2	2	2	2	2	2	2	2	2	2	2	2	2	2	3	2	2	2	2	2	2	2	2	2.04348	1	1	1	1	2	1	1	1	1	1	1	2	2	2	1	2	1	1	2	2	2	1.38095	2	2	2
30	3	2	3	3	3	2	3	2	2	2	3	3	3	3	3	2	2	2	3	3	3	3	2	2.6087	3	3	3	3	5	4	3	4	4	4	4	4	4	4	3	4	4	4	4	4	4	3.7619	2.25	2.5	2.4
31	3	2	3	3	3	3	3	3	3	3	3	3	3	3	3	3	3	3	3	2	3	3	3	2.91304	3	3	3	2	3	3	2	2	2	3	2	2	3	2	2	2	3	2	2	2	2	2.38095	2.75	3	3
32	3	3	3	3	3	2	3	3	3	2	2	3	3	2	3	3	2	2	3	2	2	3	2	2.6087	3	2	2	2	2	3	3	4	4	3	2	3	3	3	2	2	3	2	2	2	2	2.57143	2.75	2.25	2.4
33	2	2	3	2	1	3	3	3	2	2	3	3	3	2	3	2	2	2	3	2	2	3	2	2.3913	2	2	2	3	2	2	2	2	2	2	2	2	2	2	2	1	2	1	2	3	2	2	2.5	2	2.4
34	3	2	3	3	3	3	3	3	3	2	2	2	3	2	3	2	2	3	2	3	3	2	2	2.56522	3	3	3	3	4	1	3	4	3	3	2	2	4	2	3	2	1	2	3	3	3	2.71429	2.25	2.25	3
35	2	3	2	3	3	1	3	3	3	2	2	3	3	2	3	3	3	3	4	3	3	4	3	2.78261	2	2	2	2	2	3	1	2	3	1	1	2	1	2	2	2	1	1	1	2	1	1.71429	3.25	2.25	2.6
36	3	2	2	3	3	3	3	2	3	3	3	3	3	3	2	2	2	3	2	3	3	3	3	2.69565	4	3	4	3	4	3	4	3	4	3	3	4	3	3	3	3	3	2	3	3	3	3.2381	2.25	3	3
37	1	3	3	1	2	1	1	3	1	1	2	1	1	2	3	2	3	3	3	2	2	3	1	1.95652	2	3	2	1	1	2	1	1	2	3	3	1	1	1	2	1	1	1	3	3	4	1.85714	3	1.25	1.6
38	3	3	2	2	3	2	2	3	2	2	3	2	2	2	3	2	2	2	3	2	2	3	2	2.34783	2	4	3	2	2	2	4	3	3	3	3	3	3	2	2	3	2	3	3	3	3	2.7619	2.75	2.25	2
39	3	3	3	3	4	3	3	3	3	3	3	3	3	3	3	3	3	3	3	3	3	3	3	3.04348	3	3	3	3	3	3	3	3	3	3	3	3	3	3	3	3	3	3	3	3	3	3	3	3	3
40	2	1	1	1	1	1	2	1	2	1	2	2	1	1	4	3	1	2	3	2	4	3	4	1.95652	4	2	4	4	3	4	2	4	3	5	3	3	4	3	4	3	4	4	2	3	3	3.38095	1.5	2	2
41	3	3	3	3	4	3	3	2	3	2	3	3	4	2	4	3	2	3	3	3	3	3	2	2.91304	3	3	2	2	3	1	2	2	4	2	2	3	3	2	2	2	2	1	2	3	3	2.33333	2.5	2.25	3.2
42	3	3	3	3	3	3	3	3	3	3	3	3	2	3	3	3	3	2	3	3	2	3	2	2.82609	4	4	3	4	4	3	3	3	4	3	3	4	3	3	4	3	4	3	4	4	4	3.52381	3	2.75	2.4
43	2	1	3	1	3	2	2	3	3	2	3	3	3	2	4	1	1	1	4	1	4	3	2	2.34783	4	4	4	4	4	2	4	4	5	3	2	4	4	2	2	4	4	4	2	5	4	3.57143	2	2	2.6
44	3	3	3	3	2	2	3	3	2	3	3	3	3	2	3	3	3	3	3	3	3	3	3	2.82609	4	3	3	4	3	4	4	4	4	3	3	3	4	3	3	3	3	3	4	4	4	3.47619	3	2.75	2.6
45	2	1	2	1	3	2	2	3	2	3	2	1	2	3	4	3	2	3	3	2	2	2	3	2.30435	4	4	3	4	4	3	4	3	4	3	3	4	4	4	2	2	2	2	2	3	4	3.2381	2	2.75	2.2
46	4	3	4	3	3	3	3	3	3	3	4	3	3	3	4	3	3	3	3	3	3	3	3	3.17391	4	5	5	5	5	5	5	5	5	5	5	5	5	5	5	5	5	5	5	5	5	4.95238	3	3.25	3
47	2	2	1	2	3	2	3	2	2	2	1	2	2	2	3	3	3	2	2	2	2	3	2	2.17391	2	3	3	3	3	3	4	3	3	3	3	3	3	3	3	3	3	2	3	3	3	2.95238	2.5	2	2
48	2	4	2	2	2	3	2	3	1	3	2	2	2	2	3	2	2	1	2	2	1	3	2	2.17391	2	3	2	4	4	2	4	3	3	2	2	4	3	4	4	3	4	3	3	3	3	3.09524	3	2.25	1.6
49	3	3	3	3	2	3	2	3	3	2	2	3	3	2	3	2	3	3	3	3	3	3	2	2.69565	4	3	3	4	3	3	3	3	4	4	2	3	2	2	2	2	2	2	2	4	3	2.85714	3	2.25	3
50	2	2	3	2	3	2	2	3	2	2	2	3	2	2	3	2	2	2	3	2	3	3	2	2.34783	3	2	2	3	2	2	3	2	3	3	2	3	2	3	1	2	1	1	1	3	4	2.28571	2.5	2	2.2
51	3	3	3	2	3	3	3	3	3	2	3	3	3	2	3	2	3	2	3	3	2	3	3	2.73913	5	5	5	5	5	4	5	4	5	4	4	4	5	4	4	4	4	4	4	4	4	4.38095	3	2.5	2.6
52	3	2	2	3	3	3	2	2	2	2	3	3	3	2	3	2	2	3	3	3	3	3	2	2.56522	2	3	3	2	2	2	3	3	3	2	2	2	2	2	2	3	3	3	2	2	3	2.42857	2.25	2.25	2.8
53	3	3	4	2	3	3	2	3	1	2	3	2	4	1	4	2	3	3	3	3	3	3	2	2.69565	3	4	2	4	3	2	4	2	4	1	3	3	3	2	3	3	3	1	3	2	2	2.71429	3	2	2.8
54	3	2	3	1	3	3	2	2	1	2	1	1	2	2	3	3	1	1	3	1	1	1	1	1.86957	1	2	2	2	1	2	3	2	1	2	1	3	3	3	3	2	2	1	3	3	4	2.19048	1.5	2	1.6
55	2	2	2	2	1	3	3	3	3	2	2	2	3	2	3	2	2	2	2	3	3	3	2	2.34783	2	3	3	4	1	2	3	3	3	2	2	2	2	3	2	2	2	2	2	2	3	2.38095	2.5	2	2.8
56	1	3	3	2	3	2	2	3	2	2	3	2	2	2	3	2	3	2	3	2	2	3	2	2.34783	2	3	3	2	1	1	3	2	4	2	2	1	1	1	1	2	1	1	2	2	2	1.85714	3	1.75	2
57	3	3	3	3	4	3	3	3	3	3	3	3	3	3	3	3	3	3	3	4	4	4	4	3.26087	4	4	4	3	4	4	4	4	4	4	4	4	4	3	4	4	3	4	4	4	4	3.85714	3.25	3.25	3.2
58	3	3	1	2	3	3	2	3	2	2	3	2	4	1	3	3	3	2	3	3	2	3	1	2.47826	2	4	1	3	2	2	4	2	3	3	3	3	3	3	4	2	3	2	2	4	3	2.7619	3	1.75	2.6
59	1	3	1	1	3	1	1	3	1	1	3	1	1	2	4	2	4	2	3	2	2	4	2	2.08696	3	4	3	4	1	1	3	1	4	1	2	1	2	2	3	2	1	1	1	3	3	2.19048	3.5	1.5	1.4
60	3	3	3	3	3	3	3	3	3	3	3	3	3	2	3	3	3	3	3	3	2	3	2	2.86957	3	4	4	4	3	3	3	4	4	4	3	3	4	4	4	3	3	3	4	4	4	3.57143	3	2.5	2.8
61	1	3	3	3	3	3	2	3	3	2	3	3	3	1	3	1	2	3	3	1	3	3	1	2.43478	2	3	2	2	2	2	5	1	2	3	1	2	2	2	1	1	1	2	3	2	2	2.04762	2.75	1.25	3
62	3	3	3	3	3	3	3	3	3	3	3	2	2	3	3	3	3	3	3	3	3	3	3	2.91304	3	4	4	4	4	4	4	4	4	4	4	4	4	4	3	4	3	3	3	4	4	3.7619	3	3	2.8
63	2	3	3	3	3	3	2	3	1	2	4	2	2	2	4	2	4	2	4	2	2	4	3	2.69565	4	4	3	4	4	3	4	4	4	4	4	4	4	4	4	4	4	4	4	4	4	3.90476	3.5	2.25	2
64	3	3	3	3	3	1	1	1	1	3	2	2	2	1	3	3	1	1	3	1	1	1	3	2	3	2	2	2	3	3	2	2	3	3	3	3	4	4	4	3	3	3	3	3	3	2.90476	1.5	2.5	1.2
65	3	3	3	3	3	3	3	3	3	3	3	3	3	3	3	3	3	3	3	3	3	3	3	3	5	3	4	4	4	4	4	4	4	4	4	4	4	4	3	4	3	3	3	2	2	3.61905	3	3	3
66	3	3	3	3	3	3	3	3	3	3	3	3	3	2	3	3	3	3	3	3	3	3	3	2.95652	3	3	3	3	3	3	3	3	3	3	3	3	3	3	3	3	3	3	3	3	3	3	3	2.75	3
67	2	2	2	3	3	3	3	3	3	3	2	3	3	2	3	3	2	3	3	3	3	2	3	2.69565	3	3	3	3	3	4	3	4	4	4	3	4	4	4	4	3	3	4	4	3	3	3.47619	2.25	2.5	3
68	3	3	2	3	3	3	3	1	1	2	1	3	3	2	3	1	1	3	3	3	2	1	1	2.21739	1	2	1	3	1	2	1	3	1	2	3	2	3	2	1	3	3	1	2	3	2	2	1.5	2	2.4
69	3	4	2	2	3	3	3	4	3	3	2	3	3	3	4	4	4	4	4	4	4	4	4	3.34783	2	2	2	2	3	2	3	3	3	3	2	2	2	2	2	2	2	2	2	2	2	2.2381	4	3.25	3.4
70	3	2	3	3	3	3	3	3	3	2	3	3	3	2	3	3	2	3	3	3	3	3	2	2.78261	1	3	3	3	3	3	3	3	3	3	2	2	1	3	3	3	2	3	2	3	3	2.61905	2.5	2.25	3
71	3	4	4	2	3	4	2	3	3	2	2	3	4	2	3	2	3	2	3	3	3	3	3	2.86957	3	3	3	3	2	2	4	3	3	3	3	2	2	2	2	3	3	3	2	4	4	2.80952	3.25	2.5	3.2
72	3	3	3	3	3	3	3	3	3	3	3	3	3	3	3	3	3	3	3	3	2	3	2	2.91304	3	3	3	3	3	3	3	3	3	3	3	3	3	3	3	3	3	3	3	3	3	3	3	2.75	2.8
73	2	3	3	2	3	3	3	3	2	3	2	3	3	2	3	3	3	3	3	3	2	3	2	2.69565	3	4	3	4	4	3	3	3	4	3	3	4	3	4	4	3	4	3	3	4	4	3.47619	3	2.25	2.6
74	3	3	3	3	3	3	3	3	3	3	3	3	3	2	3	3	3	3	3	3	3	3	2	2.91304	2	2	4	4	3	3	4	5	4	4	4	4	5	4	4	4	3	3	3	3	3	3.57143	3	2.5	3
75	3	3	3	3	3	3	3	3	2	2	2	3	3	1	3	2	3	3	3	3	2	3	3	2.69565	4	3	4	3	2	4	4	4	2	4	3	3	4	3	3	4	3	4	2	4	3	3.33333	3	2.25	2.6
76	3	4	3	2	3	3	2	4	3	3	2	3	3	2	4	2	3	3	4	3	3	4	2	2.95652	3	3	2	4	2	2	4	4	3	2	3	1	4	2	3	3	2	2	2	4	3	2.7619	3.75	2.5	3
77	3	4	4	3	4	4	4	4	4	4	4	4	4	4	4	4	4	3	4	4	4	4	4	3.86957	5	5	5	4	5	4	4	4	4	4	4	4	4	4	4	4	5	4	4	4	4	4.2381	4	3.75	3.8
78	3	3	3	3	3	3	3	3	3	3	3	3	3	3	2	3	3	3	3	3	3	3	3	2.95652	3	3	4	4	3	4	2	2	3	3	3	3	3	3	3	3	3	3	3	3	3	3.04762	3	3	3
79	3	3	3	3	3	3	2	2	2	2	2	3	3	2	3	2	3	2	3	2	3	3	3	2.6087	3	3	4	4	2	3	4	4	5	4	3	4	4	2	4	4	3	4	3	4	4	3.57143	2.75	2.5	2.6
80	3	4	4	2	3	3	3	3	2	2	2	2	2	2	3	2	3	2	2	3	2	3	3	2.6087	3	4	3	4	3	3	4	4	4	3	4	4	3	3	4	4	4	3	3	4	4	3.57143	3.25	2.5	2.2
81	3	4	3	3	3	3	3	3	1	2	3	3	3	3	4	2	3	3	3	3	2	4	2	2.86957	4	4	4	4	4	4	4	4	4	4	4	4	4	4	4	4	3	3	3	4	4	3.85714	3.5	2.5	2.4
82	3	3	3	2	3	3	2	3	2	2	3	2	3	2	3	3	3	2	3	3	2	3	2	2.6087	4	3	4	4	4	4	4	4	4	4	3	4	4	4	4	4	4	4	3	4	4	3.85714	3	2.25	2.4
83	2	3	3	1	3	2	3	3	2	1	3	2	3	2	3	2	1	2	3	2	2	3	2	2.30435	2	3	2	4	4	2	4	4	4	2	3	4	3	2	3	3	3	2	2	4	3	3	2.5	1.75	2.2
84	2	3	3	2	3	2	2	3	2	2	3	3	3	2	3	2	3	1	3	3	2	3	2	2.47826	3	2	2	3	3	2	2	1	4	1	1	2	2	1	1	1	1	1	2	2	3	1.90476	3	2	2
85	2	3	2	2	2	2	3	3	1	2	2	3	2	1	3	3	2	2	2	2	2	3	1	2.17391	4	2	2	1	1	2	2	4	2	1	2	2	4	2	1	1	4	2	2	2	4	2.2381	2.75	1.5	1.8
86	3	3	2	3	2	3	3	3	3	3	2	2	2	2	3	3	3	2	3	3	3	3	3	2.69565	2	3	3	3	4	4	3	3	4	3	3	3	3	2	3	3	2	3	4	3	4	3.09524	3	2.75	2.6
87	2	3	4	1	3	1	1	3	1	2	3	1	1	1	3	1	1	1	3	1	1	1	1	1.73913	2	2	2	1	4	4	2	1	2	2	2	1	2	1	1	2	1	2	3	1	2	1.90476	2	1.5	1
88	3	4	4	4	4	4	4	4	4	4	4	4	4	4	4	4	4	4	4	4	4	4	4	3.95652	4	4	4	4	4	4	4	4	4	4	4	4	4	4	4	4	4	4	4	4	4	4	4	3.75	4
89	3	2	3	3	3	3	3	2	3	2	3	3	3	2	3	2	2	3	3	2	3	2	2	2.6087	3	3	3	2	3	4	2	3	4	3	2	3	3	3	3	3	3	4	3	2	3	2.95238	2	2.25	3
90	3	3	2	3	4	4	3	2	3	2	2	3	2	2	3	2	2	2	2	3	3	2	2	2.56522	3	2	3	3	3	1	3	5	5	2	2	3	4	1	2	5	2	1	1	2	2	2.61905	2.25	2.25	2.8
91	3	3	3	3	3	3	3	3	3	2	2	3	3	3	3	3	3	3	3	3	3	3	3	2.91304	2	2	2	1	3	3	3	3	3	3	3	2	3	2	3	3	3	2	2	3	3	2.57143	3	2.75	3
92	2	4	4	3	4	4	2	4	4	2	4	3	4	3	4	2	4	4	4	2	4	4	2	3.34783	5	5	1	5	5	2	5	5	5	5	4	3	3	3	5	5	5	3	5	5	5	4.2381	4	2.25	4
93	2	2	3	2	3	2	3	3	2	2	3	3	2	2	3	2	2	3	2	3	2	3	2	2.43478	4	4	3	4	5	3	3	4	2	3	2	5	4	3	4	3	3	2	2	4	4	3.38095	2.5	2	2.2
94	4	4	4	4	4	4	4	4	3	4	4	4	4	4	4	4	4	4	4	4	4	4	4	3.95652	3	5	5	5	5	5	5	5	5	5	5	5	5	5	5	5	3	3	5	5	5	4.71429	4	4	3.8
95	4	3	3	2	3	3	3	3	3	3	3	3	3	3	3	3	3	3	3	3	3	3	3	3	4	4	4	4	4	4	4	4	4	4	4	4	4	3	4	4	4	4	4	3	4	3.90476	3	3.25	3
96	4	4	4	2	4	4	4	4	4	2	4	4	4	4	4	4	4	4	4	4	4	4	4	3.82609	4	5	5	5	5	5	5	5	5	5	4	5	5	5	5	5	5	5	5	5	5	4.90476	4	3.5	4
97	3	3	3	3	3	3	3	3	3	3	3	3	3	3	4	3	3	3	4	3	3	3	3	3.08696	3	4	4	4	4	4	4	4	4	4	4	4	4	4	4	4	3	4	4	4	4	3.90476	3	3	3
98	3	3	4	4	4	4	4	4	4	3	4	4	4	3	4	4	4	4	4	4	4	4	3	3.78261	4	4	4	4	4	5	5	4	4	4	4	4	4	5	4	5	5	5	5	5	5	4.42857	3.75	3	4
99	2	4	4	2	4	3	2	4	1	3	4	1	2	1	4	4	4	1	3	3	4	4	4	2.95652	4	4	4	4	2	4	4	4	4	4	4	4	4	4	4	4	2	2	2	3	3	3.52381	4	2.5	2.2
100	3	2	3	3	3	2	3	3	3	2	2	3	1	2	3	3	2	2	3	3	2	3	2	2.52174	2	2	3	2	1	3	3	2	3	3	2	3	2	1	3	1	4	2	2	4	4	2.47619	2.5	2.25	2
101	3	4	4	4	4	4	2	4	2	2	4	4	4	3	4	3	3	2	4	3	2	4	3	3.30435	3	4	3	3	1	1	4	1	4	2	3	1	4	4	4	3	2	2	4	4	4	2.90476	3.75	2.75	2.8
102	3	3	3	3	3	3	3	3	3	3	3	3	3	3	3	3	3	3	3	3	3	3	3	3	4	4	4	4	4	4	4	4	4	4	4	4	4	4	4	4	4	4	4	4	4	4	3	3	3
103	3	3	3	2	3	2	3	3	3	3	3	3	3	2	3	3	3	3	3	3	2	3	2	2.78261	4	4	3	5	4	3	5	5	4	3	3	4	5	4	5	4	3	3	4	5	4	4	3	2.5	2.6
104	3	3	3	3	3	3	3	3	3	3	3	3	3	2	3	3	3	3	3	3	3	3	3	2.95652	3	4	4	3	3	4	4	4	4	4	4	4	4	3	3	4	4	4	4	4	4	3.7619	3	2.75	3
105	3	3	3	3	4	2	2	3	2	3	4	3	3	2	4	2	3	3	4	3	3	3	3	2.95652	5	4	3	4	4	3	4	3	5	3	2	4	3	3	4	3	3	3	4	4	4	3.57143	3	2.75	2.6
106	1	3	3	1	3	1	1	3	1	1	2	1	3	1	3	1	3	1	3	2	1	3	1	1.86957	1	2	1	2	1	1	3	1	3	1	1	1	1	1	3	1	1	1	1	3	3	1.57143	3	1	1.4
107	1	1	1	1	2	1	2	1	1	1	2	2	2	2	3	2	1	2	3	2	3	3	2	1.78261	3	2	1	2	2	1	2	1	2	2	1	2	3	3	3	3	3	3	2	2	1	2.09524	1.5	1.5	1.8
108	4	4	4	3	4	4	4	4	3	3	4	4	4	3	4	4	4	4	4	4	4	4	4	3.82609	4	4	4	4	5	5	5	5	4	4	5	4	4	4	4	4	4	3	3	4	4	4.14286	4	3.5	3.8
109	2	3	3	2	3	4	3	3	3	2	3	3	3	3	3	3	3	3	3	3	3	3	3	2.91304	3	3	1	3	1	1	2	1	3	1	1	1	1	1	3	1	1	1	1	3	3	1.71429	3	2.5	3.2
110	3	3	4	3	4	4	4	3	3	3	4	3	4	3	4	3	4	4	4	3	4	3	3	3.47826	3	3	3	3	3	3	3	2	3	3	2	3	2	2	2	2	3	1	2	2	2	2.47619	3.25	3	3.8
111	3	3	3	3	3	3	3	3	2	2	2	3	2	2	3	3	3	3	3	3	3	3	2	2.73913	3	3	3	3	3	3	3	4	3	3	4	3	4	3	4	4	3	3	3	4	4	3.33333	3	2.25	2.6
112	3	2	2	1	4	3	2	3	2	2	4	3	2	2	4	2	3	2	4	1	1	3	3	2.52174	5	4	4	4	2	2	2	3	1	2	1	2	3	1	3	1	1	1	4	5	5	2.66667	2.75	2.5	2
113	2	2	3	2	3	2	2	3	2	2	2	2	2	2	2	2	2	2	3	2	2	2	2	2.17391	4	4	3	3	4	2	3	4	3	2	2	4	3	2	2	3	4	2	3	2	4	3	2.25	2	2
114	3	3	3	4	3	4	3	3	3	3	2	3	4	3	3	3	3	3	3	3	4	3	3	3.13043	4	4	3	4	4	4	4	4	5	4	3	3	4	3	4	4	3	3	4	4	4	3.7619	3	3	3.6
115	3	3	3	2	4	3	1	3	2	2	2	2	3	2	3	3	3	2	4	2	3	3	2	2.6087	3	4	2	3	1	1	3	3	3	3	3	4	4	3	3	4	3	3	3	4	2	2.95238	3	2.25	2.6
116	3	3	3	2	3	2	2	3	2	3	3	3	2	3	3	2	3	2	3	3	2	3	3	2.65217	4	4	2	4	3	2	4	4	4	4	4	2	4	3	4	2	2	3	3	3	4	3.28571	3	3	2
117	2	4	4	3	3	4	3	3	3	2	2	3	3	3	3	3	3	2	3	3	3	3	2	2.91304	4	4	4	4	3	4	4	4	4	4	4	3	4	4	4	4	4	2	2	4	4	3.71429	3.25	2.25	3
118	3	3	2	2	3	3	2	3	3	2	3	2	3	2	3	2	3	2	3	2	3	3	2	2.56522	1	4	1	5	4	1	5	4	4	1	4	3	3	2	3	1	3	1	1	5	4	2.85714	3	2.25	2.8
119	3	4	1	3	2	3	3	3	3	3	3	3	3	3	3	3	3	3	2	3	3	3	3	2.86957	4	4	4	4	4	4	4	4	3	4	4	3	4	4	4	4	5	4	4	4	4	3.95238	3.25	3	3
120	2	2	2	2	2	3	2	3	3	3	3	3	3	3	3	3	3	2	3	3	3	3	3	2.69565	3	4	3	4	4	4	4	4	4	4	4	4	4	4	4	4	3	3	3	4	4	3.7619	2.75	2.75	2.8
121	3	3	3	1	3	2	1	3	2	3	3	3	2	2	2	3	1	2	3	3	3	3	3	2.47826	2	4	3	1	4	3	4	5	4	4	3	3	5	4	4	3	2	2	4	4	3	3.38095	2.5	2.75	2.2
122	2	2	3	1	3	2	2	2	2	2	3	2	2	2	4	2	2	2	3	2	2	2	2	2.21739	3	3	3	2	4	3	5	5	4	3	3	3	4	3	2	3	3	3	3	4	3	3.28571	2	2	2
123	3	3	3	4	3	3	4	3	3	2	2	4	4	3	3	3	2	3	3	2	3	3	3	3	3	3	4	3	3	4	3	3	3	3	3	3	3	3	3	3	3	4	4	4	4	3.28571	2.75	2.75	3.2
124	3	2	2	2	3	2	3	1	2	2	2	3	2	2	2	3	2	3	3	3	2	3	2	2.34783	3	3	2	4	3	3	3	3	2	4	4	4	3	3	2	3	1	2	2	3	2	2.80952	2	2.25	2.2
125	3	3	3	1	3	3	3	3	2	2	3	3	3	2	3	2	2	2	3	2	2	3	2	2.52174	3	1	1	1	3	1	5	1	5	2	2	2	5	2	1	2	3	3	3	5	4	2.61905	2.75	2.25	2.4
126	2	3	4	1	3	3	1	3	2	1	4	1	4	1	4	1	3	2	4	3	3	4	1	2.52174	2	4	3	4	4	3	4	4	5	2	3	4	3	3	3	3	2	2	2	2	5	3.19048	3.25	1.25	2.8
127	3	2	2	3	3	3	3	3	3	3	3	3	3	3	3	3	3	3	3	3	3	3	3	2.91304	3	3	2	4	3	4	4	4	3	4	4	4	3	3	3	3	3	3	4	4	4	3.42857	2.75	3	3
128	3	3	3	3	3	3	3	3	3	3	2	3	3	3	3	3	3	3	3	3	3	3	3	2.95652	2	2	3	2	3	4	3	4	2	3	3	4	3	3	4	2	4	4	4	4	4	3.19048	3	3	3
129	3	3	3	3	3	3	3	3	3	3	3	3	3	3	3	3	3	3	3	3	3	3	3	3	4	4	4	4	4	4	4	4	4	4	4	4	4	4	4	4	4	4	4	4	4	4	3	3	3
130	2	1	1	2	2	2	2	3	1	2	1	1	1	1	3	2	3	1	2	1	1	2	2	1.69565	2	2	3	3	2	3	2	2	2	2	2	3	2	3	2	3	2	3	2	3	3	2.42857	2.25	1.75	1.2
131	3	3	3	3	3	2	2	4	2	3	3	3	2	2	4	2	4	2	4	3	2	4	2	2.82609	4	3	3	4	4	3	4	4	4	3	3	3	4	3	3	3	3	3	3	3	4	3.38095	3.75	2.5	2
132	3	3	3	3	3	3	3	3	3	3	3	3	3	3	3	3	3	3	3	3	3	3	3	3	3	4	4	5	5	4	4	5	4	4	4	4	4	3	4	4	3	4	4	4	4	4	3	3	3
134	2	1	2	1	1	2	1	2	1	1	2	2	1	1	3	1	1	2	2	2	2	2	2	1.6087	2	2	2	2	2	2	3	2	3	2	2	2	2	1	1	2	3	2	2	3	3	2.14286	1.5	1.5	1.6
135	4	3	3	2	3	4	3	3	3	3	2	2	3	2	3	3	3	2	3	3	3	3	3	2.86957	5	5	5	5	5	5	5	5	5	5	5	5	5	5	5	5	5	5	5	5	5	5	3	3	3
136	2	4	3	2	4	4	4	4	4	4	4	4	1	1	4	4	3	1	4	4	4	4	4	3.34783	4	4	4	4	5	4	5	5	5	5	5	5	5	5	5	5	5	5	5	5	5	4.7619	3.75	2.75	2.8
137	3	3	3	3	3	2	2	3	2	2	3	2	2	2	3	2	3	2	3	3	2	3	2	2.52174	2	1	1	3	1	2	3	2	4	2	2	2	2	2	3	2	2	2	2	3	3	2.19048	3	2.25	2
138	3	3	3	3	3	3	3	3	3	2	3	3	3	3	3	3	3	3	3	3	3	3	2	2.91304	4	4	3	3	4	4	4	4	4	3	3	3	4	3	3	4	3	3	3	3	3	3.42857	3	2.5	3
139	3	3	3	2	3	3	3	3	3	3	2	3	2	2	2	2	2	3	2	2	2	2	2	2.47826	3	2	2	2	2	2	2	3	3	3	2	3	2	2	2	2	2	2	2	3	3	2.33333	2.5	2.5	2.6
140	3	2	3	3	3	3	3	3	3	3	3	3	3	2	3	3	2	3	3	2	3	3	2	2.78261	4	4	4	4	4	4	4	4	4	4	3	4	4	4	4	4	4	4	4	4	4	3.95238	2.5	2.5	3
141	3	2	2	3	3	3	3	2	2	3	2	2	2	2	2	2	2	2	3	2	2	2	3	2.34783	4	2	4	2	5	4	4	3	4	4	3	4	4	3	2	3	3	4	3	3	3	3.38095	2	2.75	2.2
142	3	3	2	3	3	3	2	3	2	3	2	3	2	2	3	3	3	2	2	3	2	3	3	2.6087	3	5	4	5	5	4	4	3	4	4	3	4	2	3	4	2	2	4	4	4	4	3.66667	3	2.75	2.2
143	3	3	2	4	3	3	4	3	3	3	3	3	3	3	3	3	3	3	3	3	2	3	2	2.95652	3	3	3	3	3	3	3	3	4	3	3	4	3	3	3	3	3	4	4	3	3	3.19048	3	2.75	2.8
144	2	2	1	3	2	2	3	4	1	2	3	3	2	1	4	1	1	2	3	2	2	3	1	2.17391	1	2	2	3	5	3	3	2	2	2	1	2	2	2	2	2	1	2	2	2	2	2.14286	2.5	1.5	1.8
145	3	3	3	2	3	2	2	2	3	2	3	2	2	2	3	2	2	3	3	2	3	2	2	2.43478	4	3	4	3	4	4	3	4	4	3	3	4	4	4	3	3	3	4	4	4	4	3.61905	2.25	2.25	2.6
146	3	2	3	2	3	2	2	1	2	3	2	3	2	3	3	3	2	2	2	2	2	2	2	2.30435	3	3	4	3	3	4	4	3	4	4	4	4	4	4	4	4	4	4	4	4	4	3.7619	1.75	2.75	2
147	3	3	3	3	3	3	3	3	3	2	3	3	3	2	3	2	3	2	3	2	3	3	2	2.73913	3	3	3	3	3	3	3	3	3	3	3	2	3	3	3	2	2	2	2	2	3	2.71429	3	2.25	2.8
148	2	2	3	3	3	2	2	3	2	2	2	3	2	2	3	2	2	3	3	2	3	3	2	2.43478	2	2	2	3	2	3	3	3	4	3	3	3	2	2	2	2	2	2	2	2	3	2.47619	2.5	2	2.4
149	3	3	3	4	4	3	3	3	3	3	3	3	3	2	3	2	3	2	3	3	2	3	3	2.91304	5	4	4	4	3	4	4	4	4	4	4	3	5	3	3	3	4	4	4	4	4	3.85714	3	2.75	2.6
150	3	3	3	3	3	3	2	3	3	3	3	3	3	2	4	3	3	3	3	2	4	3	2	2.91304	5	4	4	4	4	5	3	3	3	2	4	4	4	4	1	4	3	4	4	3	3	3.57143	3	2.5	3.2
151	3	2	3	3	3	2	2	3	3	2	2	3	3	1	3	3	2	3	3	3	2	3	1	2.52174	2	3	4	4	4	4	4	4	4	4	4	4	4	4	4	4	2	3	3	4	4	3.66667	2.5	1.75	2.6
153	3	3	3	3	3	3	3	3	3	3	3	3	3	3	3	3	3	3	3	3	3	3	3	3	3	2	3	3	3	2	2	4	4	2	2	3	3	3	2	3	3	4	3	2	2	2.7619	3	3	3
154	3	3	3	3	3	2	3	3	3	2	2	3	2	3	3	3	3	2	3	3	2	3	2	2.69565	3	3	4	4	4	3	4	4	4	4	4	3	4	4	3	4	3	3	3	4	4	3.61905	3	2.5	2.2
155	2	1	1	2	1	3	1	1	2	2	3	3	3	3	3	3	3	3	3	3	2	1	2	2.21739	5	5	5	5	5	5	5	5	5	5	5	5	5	5	4	4	5	4	4	4	4	4.71429	1.5	2.25	2.6
156	3	3	4	3	3	3	3	4	3	3	3	4	4	3	4	3	3	2	3	4	3	4	3	3.26087	2	3	2	3	1	2	2	1	4	3	2	1	1	1	2	1	1	2	2	2	2	1.90476	3.5	3	3
157	3	3	4	3	4	2	2	2	2	2	3	3	2	2	4	3	2	2	3	2	2	2	2	2.56522	4	4	3	3	3	4	4	4	4	4	3	3	3	3	3	3	2	3	3	4	3	3.33333	2.25	2.25	2
158	3	3	2	3	2	2	2	2	2	2	3	2	2	2	4	2	4	2	2	2	2	3	2	2.3913	2	3	4	3	3	3	3	5	5	3	5	3	5	3	5	5	3	5	5	4	4	3.85714	3	2.25	2
159	1	3	2	3	3	1	1	3	3	3	1	3	1	1	4	2	1	1	4	1	2	1	1	2	2	2	2	3	3	3	3	3	3	2	2	2	3	1	1	3	4	1	1	1	3	2.28571	2	1.5	1.6
160	2	3	3	2	3	2	3	3	2	2	3	2	3	2	3	2	3	2	3	3	2	3	2	2.52174	4	4	4	4	4	4	4	4	4	2	3	4	3	4	4	3	4	3	3	4	4	3.66667	3	2	2.2
162	3	2	2	3	2	3	3	2	3	2	3	4	4	2	4	3	1	3	3	3	3	2	3	2.73913	4	4	4	4	4	4	4	4	4	4	4	4	4	4	4	4	4	4	4	4	4	4	1.75	2.5	3.2
163	3	3	3	3	3	3	2	3	3	3	3	3	4	2	3	2	3	3	3	3	3	3	2	2.86957	4	4	4	4	4	4	4	4	4	4	4	4	4	4	4	4	4	4	4	4	4	4	3	2.5	3.2
164	3	2	3	2	3	2	3	3	2	2	2	3	2	2	3	2	2	2	3	2	3	3	2	2.43478	5	3	5	4	4	5	5	5	5	5	3	4	5	5	5	5	4	5	5	5	5	4.61905	2.5	2.25	2.2
165	3	4	4	2	4	1	1	4	1	3	3	1	1	2	4	2	4	1	4	3	1	4	2	2.56522	5	5	4	5	3	4	5	5	4	4	5	4	5	4	5	5	3	2	4	5	5	4.33333	4	2.5	1
166	3	4	4	3	4	2	2	4	2	3	4	3	3	3	4	3	4	3	3	3	3	4	3	3.21739	4	4	4	4	4	4	4	4	4	4	4	4	4	4	4	4	2	4	3	4	4	3.85714	4	3	2.6
167	3	3	3	3	4	3	3	4	3	3	3	3	3	3	4	4	3	3	4	3	3	4	3	3.26087	4	4	4	5	4	4	4	4	4	3	3	4	4	4	4	4	4	4	4	3	4	3.90476	3.5	3	3
168	4	3	3	3	3	3	3	4	2	2	3	3	3	1	4	3	3	1	3	3	2	3	2	2.78261	4	3	3	4	4	3	4	4	5	3	3	4	3	2	3	3	1	3	3	4	4	3.33333	3.25	2.25	2.2
169	2	2	2	2	3	2	2	2	2	2	2	2	2	2	3	2	2	2	3	2	2	2	2	2.13043	4	4	3	3	4	2	4	4	4	2	3	4	4	3	3	3	4	2	2	3	3	3.2381	2	2	2
170	2	3	3	2	3	3	3	2	2	2	3	3	3	1	3	3	3	2	3	3	3	3	3	2.65217	3	4	3	4	4	3	4	3	4	3	3	4	3	4	4	3	4	3	3	4	4	3.52381	2.75	2	2.6
172	3	2	3	3	3	3	3	4	2	4	3	2	4	2	4	3	2	3	3	4	3	3	2	2.95652	4	3	2	4	3	3	4	3	4	3	2	1	5	2	3	2	1	2	2	2	2	2.71429	2.75	2.75	3
173	3	2	3	3	2	3	3	3	3	3	2	2	3	2	3	3	2	2	2	2	2	2	3	2.52174	2	3	3	3	2	3	3	3	3	3	3	3	2	3	2	3	2	3	3	3	3	2.7619	2.25	2.75	2.6
174	3	2	3	3	3	3	3	2	3	2	3	3	3	2	4	2	2	3	4	3	3	3	2	2.78261	4	4	4	3	3	4	4	3	3	4	3	2	4	3	4	4	2	2	2	2	3	3.19048	2.25	2.25	3
175	2	3	3	3	3	3	3	2	2	3	3	3	3	3	3	2	3	3	3	3	3	3	3	2.82609	4	3	4	4	4	4	4	4	4	3	3	4	4	3	4	4	2	3	4	4	4	3.66667	2.75	2.75	2.8
176	3	3	4	2	3	2	2	3	3	3	4	3	2	2	4	2	3	3	4	3	2	3	2	2.82609	3	3	2	4	4	4	2	2	2	2	2	4	3	3	3	2	2	2	2	2	3	2.66667	3	2.5	2.4
177	1	2	3	2	3	2	2	2	2	2	3	2	2	2	3	2	2	2	3	2	2	3	2	2.21739	3	3	3	3	5	3	4	3	4	3	3	5	3	5	4	3	5	3	3	4	4	3.61905	2.25	1.75	2
178	2	1	2	2	3	2	3	2	1	2	2	2	1	1	3	2	1	1	3	2	2	3	1	1.91304	4	2	4	1	1	4	2	2	3	4	1	3	4	3	1	4	2	4	3	2	3	2.71429	1.75	1.5	1.4
179	2	3	3	3	2	2	3	3	3	2	3	3	3	2	3	2	3	3	3	3	3	3	2	2.69565	3	4	3	4	4	3	4	3	4	3	3	4	3	4	4	3	4	3	3	4	4	3.52381	3	2	2.8
180	3	3	3	3	3	2	3	3	2	3	3	3	2	2	3	3	2	3	3	3	2	3	2	2.69565	3	2	2	2	1	3	3	2	4	4	4	4	4	3	2	1	3	3	2	1	3	2.66667	2.75	2.5	2.2
181	1	2	3	2	2	1	1	1	1	1	1	1	3	1	3	1	2	2	3	3	3	2	2	1.82609	1	4	1	4	3	2	3	1	3	1	2	3	2	3	3	2	3	1	2	3	3	2.38095	1.75	1.25	2
182	2	3	4	3	4	2	2	4	2	2	3	2	2	2	3	2	3	3	3	3	2	3	3	2.69565	3	4	3	4	4	3	4	4	4	4	4	4	4	3	4	4	2	2	3	3	4	3.52381	3.25	2.25	2.2
183	3	3	3	3	4	3	3	3	3	3	3	3	4	3	3	3	3	3	3	3	3	3	3	3.08696	3	4	4	4	4	5	5	5	5	5	5	5	5	5	5	3	5	5	4	3	4	4.42857	3	3	3.2
184	2	2	3	2	3	2	2	3	2	2	3	3	2	2	3	3	2	2	3	3	3	3	2	2.47826	3	3	3	3	4	3	4	4	3	3	3	4	4	3	3	3	3	3	3	4	4	3.33333	2.5	2	2.2
185	3	3	3	3	3	3	3	3	4	3	3	4	4	3	3	3	3	4	4	3	4	3	3	3.26087	3	3	4	4	5	4	4	4	5	3	3	5	3	3	3	2	3	4	3	3	4	3.57143	3	3	3.8
186	2	3	3	3	3	2	3	3	2	2	2	3	3	2	3	3	2	2	3	3	2	3	2	2.56522	3	3	4	4	2	3	4	4	3	3	3	3	3	3	3	3	3	3	3	4	3	3.19048	2.75	2	2.2
187	2	3	2	1	3	2	2	4	2	2	2	2	2	2	3	2	2	2	4	3	2	4	2	2.3913	2	2	2	2	1	2	2	2	2	2	2	2	2	1	2	2	1	1	2	2	2	1.80952	3.25	2	2
188	4	3	2	3	3	3	4	4	3	3	3	3	3	4	3	3	3	3	3	3	4	4	3	3.21739	3	3	3	4	4	3	3	2	3	2	2	3	3	2	3	2	3	3	3	3	3	2.85714	3.5	3.5	3.2
189	3	2	3	3	3	3	3	3	3	3	3	3	2	2	3	3	2	3	3	3	3	3	3	2.82609	2	3	3	3	2	3	3	3	3	3	3	3	3	3	3	3	3	3	3	3	3	2.90476	2.5	2.75	2.8
190	2	2	3	3	3	2	3	2	2	2	3	2	2	2	3	2	2	2	2	2	2	2	2	2.26087	2	2	2	2	2	2	3	3	3	3	3	3	3	3	3	3	3	3	3	3	3	2.71429	2	2	2
191	3	1	2	2	3	2	3	3	1	1	2	2	2	2	2	1	2	2	2	3	3	2	2	2.08696	3	3	3	3	4	3	3	3	4	3	3	4	3	4	3	4	4	4	3	3	4	3.38095	2	2	2
192	2	3	3	3	2	2	2	3	2	2	2	3	2	2	3	2	2	2	3	2	1	2	2	2.26087	3	3	3	3	3	2	5	3	5	3	3	2	2	2	5	2	2	2	5	5	5	3.2381	2.5	2	1.8
193	2	2	3	2	3	3	3	3	3	2	3	3	3	2	3	3	2	3	3	3	3	2	2	2.65217	3	3	3	3	4	3	3	3	4	3	3	4	3	4	3	3	4	3	3	3	4	3.28571	2.25	2	3
194	2	2	4	3	3	2	2	2	2	2	4	3	3	2	4	2	2	2	3	2	3	4	2	2.6087	4	3	3	4	4	3	3	3	4	3	3	4	4	4	4	3	4	4	4	4	4	3.61905	2.5	2	2.4
195	3	4	3	3	2	3	3	3	3	2	3	3	3	3	3	2	2	2	3	3	3	3	3	2.82609	2	2	3	3	4	5	4	4	4	3	3	4	4	3	3	3	2	3	2	2	3	3.14286	3	2.75	2.8
196	3	3	3	3	3	3	3	3	3	3	3	3	3	3	3	3	3	3	3	3	3	3	3	3	2	3	2	3	3	3	5	5	5	3	3	3	3	3	3	3	3	3	3	3	3	3.19048	3	3	3
197	3	3	3	3	3	2	3	3	2	3	3	3	2	2	4	3	3	2	3	3	3	3	3	2.82609	5	4	4	4	4	4	4	4	4	4	3	4	4	4	4	4	4	4	3	3	4	3.90476	3	2.75	2.2
198	3	3	4	3	3	3	3	3	3	3	3	3	3	2	3	3	2	3	3	3	2	3	2	2.86957	4	4	4	4	4	4	4	4	5	4	4	4	4	4	4	4	3	4	3	4	4	3.95238	2.75	2.5	2.8
199	2	2	4	2	4	3	2	2	1	2	4	2	3	1	3	2	2	2	4	2	2	2	2	2.3913	4	4	3	3	3	4	4	3	5	4	4	3	4	3	4	4	3	3	3	3	4	3.57143	2	1.75	2.2
200	2	1	2	2	1	2	3	2	2	2	3	2	2	2	3	2	2	2	2	2	2	2	2	2.04348	2	3	2	3	2	2	4	4	3	3	3	3	3	3	2	2	2	2	2	2	2	2.57143	1.75	2	2
201	3	2	2	1	2	2	2	3	3	2	2	2	2	2	3	3	3	2	3	2	3	3	2	2.34783	2	2	3	2	2	3	3	4	4	2	2	2	2	3	2	3	3	4	2	3	3	2.66667	2.75	2.25	2.4
202	3	2	2	3	3	2	3	3	2	3	3	3	2	2	3	2	2	2	2	3	2	2	2	2.43478	3	2	4	2	4	4	2	2	4	4	2	3	2	3	3	1	1	2	2	2	2	2.57143	2.25	2.5	2
203	3	2	3	3	3	3	3	2	3	3	3	3	3	2	2	3	2	3	3	2	3	2	3	2.69565	4	4	4	4	4	4	4	4	4	4	4	4	4	4	4	4	4	4	4	4	4	4	2	2.75	3
204	3	3	3	3	3	2	3	3	3	3	3	3	3	2	3	3	3	3	4	3	3	4	3	3	4	4	5	4	4	2	5	4	4	4	4	2	4	2	4	4	4	4	4	4	4	3.80952	3.25	2.75	2.8
205	3	4	3	3	3	3	3	4	3	3	4	3	3	3	4	3	3	3	3	3	3	3	3	3.17391	3	3	4	3	3	3	4	4	3	4	4	3	3	3	4	4	2	1	3	3	2	3.14286	3.5	3	3
206	3	2	3	2	3	2	3	3	3	3	3	3	3	3	3	3	2	3	3	2	3	3	2	2.73913	4	3	4	4	2	4	4	3	4	4	4	4	4	4	4	4	2	3	4	4	4	3.66667	2.5	2.75	2.8
207	2	2	3	3	3	2	4	2	3	2	3	3	3	2	3	3	2	2	3	4	2	2	2	2.6087	2	3	4	3	4	4	3	4	3	4	2	3	3	3	2	3	3	4	3	3	3	3.14286	2	2	2.4
208	2	2	3	3	3	2	3	3	3	3	3	3	2	3	3	3	3	3	3	3	3	3	3	2.82609	3	3	3	3	4	4	4	4	3	3	3	4	3	4	3	3	4	3	3	3	4	3.38095	2.75	2.75	2.6
209	2	3	3	2	3	2	2	3	2	3	3	3	2	1	4	4	3	2	3	3	3	3	2	2.65217	4	4	2	3	3	3	3	3	3	3	2	3	2	2	2	2	2	2	2	2	2	2.57143	3	2	2.2
210	2	3	3	2	3	2	3	3	2	3	3	3	3	2	3	3	3	3	3	3	3	3	3	2.78261	3	3	3	3	2	3	3	4	4	3	2	3	2	2	2	2	1	2	2	2	3	2.57143	3	2.5	2.6
211	3	1	3	2	3	1	4	2	1	2	2	2	2	1	1	3	2	2	2	1	1	1	1	1.86957	4	3	4	2	3	4	3	2	4	4	1	1	3	2	1	1	1	4	3	1	4	2.61905	1.5	1.75	1.4
212	2	2	3	3	3	4	3	3	3	3	3	3	3	2	3	2	2	3	3	3	2	2	2	2.69565	2	3	2	3	4	3	4	3	4	3	2	4	3	3	4	3	4	3	3	4	4	3.2381	2.25	2.25	3
213	2	2	3	3	3	3	3	3	2	3	3	3	3	3	3	2	2	3	3	3	3	3	3	2.78261	2	2	2	4	3	2	3	2	4	2	2	3	2	3	4	3	4	2	2	4	4	2.80952	2.5	2.75	2.8
214	2	3	2	2	3	3	2	3	3	3	3	3	3	3	4	3	3	3	3	3	3	3	3	2.86957	3	4	3	4	4	4	4	4	3	4	4	3	4	3	4	3	2	2	3	3	3	3.38095	3	2.75	3
215	3	3	3	3	3	3	3	3	3	3	3	4	4	4	4	4	4	3	3	2	2	3	3	3.17391	3	3	3	4	3	3	3	3	3	3	4	3	3	3	4	4	4	3	3	4	4	3.33333	3.25	3.25	3
216	3	2	3	3	4	3	3	3	3	2	4	3	2	2	3	3	2	2	4	2	3	2	2	2.73913	3	4	3	3	3	4	4	3	5	4	3	4	4	4	3	3	2	3	4	3	4	3.47619	2.25	2.25	2.6
217	2	3	3	3	3	3	3	3	3	2	3	3	3	3	3	2	3	3	3	3	3	3	2	2.82609	3	3	3	3	2	2	3	2	3	2	2	3	2	2	3	2	2	1	2	3	3	2.42857	3	2.25	3
218	3	3	3	3	3	3	3	3	3	3	3	3	2	2	3	3	3	2	3	2	2	3	2	2.73913	3	3	4	3	4	4	4	4	4	4	3	4	4	4	4	4	4	4	3	3	4	3.71429	3	2.5	2.4
219	3	3	3	2	3	2	3	3	2	2	3	2	2	2	3	3	3	2	3	3	3	3	2	2.6087	4	3	3	4	3	3	4	4	4	4	4	4	4	3	4	4	3	3	3	3	3	3.52381	3	2.25	2.2
220	3	3	4	4	4	2	2	3	3	2	3	2	2	3	3	2	2	2	3	2	2	3	2	2.65217	3	3	2	3	4	2	3	2	3	2	2	3	2	3	3	3	3	3	3	3	3	2.7619	2.75	2.5	2.2
221	2	3	3	2	3	3	2	3	2	3	3	3	2	2	3	2	3	2	3	2	3	3	2	2.56522	3	3	2	3	3	2	2	2	3	2	2	3	2	3	3	2	3	2	2	2	2	2.42857	3	2.25	2.4
222	4	4	4	3	3	2	2	3	2	2	3	2	2	2	3	3	3	2	3	3	3	3	3	2.78261	3	3	3	3	3	2	4	3	2	3	4	1	5	3	3	3	3	3	3	3	3	3	3.25	2.75	2.2
223	3	3	3	3	3	2	2	2	3	3	2	3	3	3	3	1	1	3	2	3	3	2	3	2.56522	3	3	3	2	2	3	3	3	3	2	3	3	3	3	3	3	3	2	3	2	3	2.7619	2	3	2.8
224	3	2	3	3	3	2	2	3	2	2	3	3	2	2	3	2	3	2	3	3	3	3	3	2.6087	3	3	2	3	2	3	2	2	4	2	2	4	3	3	3	2	2	2	2	3	4	2.66667	2.75	2.5	2.2
225	3	2	3	3	3	3	4	2	2	3	3	3	2	2	3	2	2	2	3	2	3	2	2	2.56522	4	4	4	3	5	3	3	4	4	5	4	5	4	5	3	4	3	4	4	3	5	3.95238	2	2.5	2.4
226	3	3	3	3	3	2	2	2	3	2	2	2	2	2	3	3	2	2	3	2	2	3	2	2.43478	3	4	2	4	2	2	3	3	4	1	2	2	3	2	3	3	1	2	3	3	3	2.61905	2.5	2.25	2.2
227	4	3	3	3	3	3	3	3	3	3	3	3	3	3	3	3	3	3	3	3	3	3	3	3.04348	3	3	3	2	3	3	3	2	3	2	2	3	3	3	3	3	1	2	3	3	2	2.61905	3	3.25	3
228	2	3	3	3	3	3	3	3	3	3	3	3	3	2	3	3	3	3	3	3	2	3	2	2.82609	3	3	3	3	3	2	3	2	3	2	3	3	3	2	2	3	3	3	3	3	3	2.7619	3	2.25	2.8
229	3	3	3	3	3	3	2	3	3	3	3	3	3	3	3	3	3	3	3	3	3	3	3	2.95652	2	3	3	2	3	2	3	3	3	3	3	3	3	4	3	3	3	3	3	3	3	2.90476	3	3	3
230	2	3	3	2	3	2	2	3	2	3	3	2	3	2	4	2	3	2	2	2	2	3	2	2.47826	3	3	3	4	4	2	2	2	3	4	2	2	2	3	4	3	2	2	4	4	3	2.90476	3	2.25	2.2
231	3	1	4	3	4	3	3	1	2	3	4	3	3	3	4	4	1	3	4	1	4	1	3	2.82609	4	4	4	4	4	5	3	3	4	4	2	4	3	4	2	3	4	4	4	3	3	3.57143	1	3	3
232	3	3	3	3	3	4	4	4	3	3	4	3	4	4	4	4	4	4	4	3	4	4	3	3.56522	4	4	4	5	4	4	5	5	5	5	4	4	4	4	4	3	4	4	4	4	4	4.19048	3.75	3.25	3.8
233	4	4	4	4	4	4	4	4	4	4	4	4	4	4	4	4	4	4	5	4	4	4	4	4.65217	4	4	4	4	5	4	4	4	4	4	4	5	4	5	5	5	5	5	5	4	5	4.42857	4	4	4
234	3	3	3	2	3	4	3	3	3	3	3	3	3	3	3	3	3	3	3	3	3	3	3	3	3	4	3	4	4	3	4	4	4	3	4	4	4	4	4	4	4	3	4	4	4	3.7619	3	3	3.2
235	2	3	3	2	3	3	2	3	2	2	3	3	2	2	3	3	3	2	3	3	2	2	2	2.52174	3	3	3	2	3	3	3	2	3	2	2	3	3	2	2	2	1	2	3	3	2	2.47619	2.75	2	2.2
236	3	3	3	3	3	2	4	3	3	3	3	3	3	2	3	3	3	3	3	3	3	3	2	2.91304	3	2	3	4	4	4	4	4	4	4	4	4	4	3	4	4	3	3	3	4	4	3.61905	3	2.5	2.8
237	3	3	3	2	3	3	2	4	3	3	3	2	3	2	3	3	2	3	3	2	3	3	2	2.73913	4	4	4	4	5	4	5	4	5	4	3	4	3	4	4	4	4	3	3	4	4	3.95238	3	2.5	3
238	3	3	3	3	4	3	3	4	3	3	4	2	3	3	3	4	3	2	3	3	3	3	3	3.08696	3	3	3	2	2	3	3	3	2	3	3	3	2	2	3	3	2	2	2	3	3	2.61905	3.25	3	2.8
239	3	4	4	3	4	3	4	4	4	4	4	4	4	4	4	4	4	4	4	4	4	4	4	3.86957	4	4	4	4	4	4	4	4	4	4	4	4	4	4	4	4	4	4	4	4	4	4	4	3.75	3.8
240	3	3	2	3	2	3	3	3	2	3	2	3	3	2	3	3	3	2	3	3	2	3	2	2.65217	4	4	4	4	4	4	4	4	4	4	4	4	4	4	4	4	4	4	4	4	4	4	3	2.5	2.4
241	3	2	3	3	3	3	3	3	3	3	3	3	3	2	3	3	3	3	3	3	3	3	3	2.91304	2	3	2	3	2	3	3	3	3	3	2	3	3	3	3	3	3	3	3	4	3	2.85714	2.75	2.75	3
242	2	3	3	3	3	3	3	2	3	2	3	3	3	2	3	2	2	3	3	3	3	3	2	2.69565	3	3	3	3	3	3	3	5	5	3	3	5	3	3	3	3	3	3	3	3	3	3.28571	2.5	2	3
244	2	3	3	2	3	3	3	3	3	2	3	2	3	3	3	2	2	3	3	3	3	3	2	2.69565	1	3	2	2	2	1	3	2	2	1	1	1	1	1	2	1	1	2	3	2	2	1.71429	2.75	2.25	3
246	2	1	2	2	3	2	3	1	2	3	2	3	2	2	3	3	1	2	2	2	3	1	2	2.13043	2	2	2	1	3	3	3	3	4	3	3	2	2	2	1	1	1	2	2	1	1	2.09524	1	2.25	2.2
247	2	1	3	4	3	2	2	3	2	2	3	3	3	3	3	3	3	2	2	3	3	3	2	2.6087	3	2	2	2	3	2	2	2	2	3	3	3	3	2	2	2	1	3	3	3	3	2.42857	2.5	2.25	2.4
248	2	3	3	3	3	2	3	3	3	2	2	3	2	2	3	3	2	3	3	3	2	2	2	2.56522	4	3	2	2	2	2	4	4	4	4	4	4	5	3	3	3	2	2	2	3	4	3.14286	2.5	2	2.4
249	2	3	3	3	2	3	1	3	4	2	2	2	1	1	2	1	3	3	2	3	3	3	1	2.30435	1	3	1	3	2	2	2	2	4	1	1	1	1	1	3	1	1	1	1	4	2	1.80952	3	1.5	2.8
250	2	2	2	2	3	2	2	2	3	2	3	2	3	2	3	3	2	2	3	3	3	3	2	2.43478	3	3	3	3	4	4	4	4	4	3	4	3	4	2	2	3	2	2	3	2	2	3.04762	2.25	2	2.6
251	2	3	3	3	3	3	3	3	2	3	3	3	3	3	3	2	2	3	3	3	3	3	2	2.78261	3	4	3	3	4	3	4	2	4	3	3	3	2	3	3	3	3	2	3	3	3	3.04762	2.75	2.5	2.8
252	3	3	3	3	3	3	3	3	3	3	3	3	3	3	3	3	3	3	3	3	3	3	3	3	3	3	3	4	3	3	3	3	4	3	3	3	3	4	3	3	3	3	3	3	2	3.09524	3	3	3
253	3	3	3	3	3	3	3	3	3	3	3	3	3	3	3	3	3	3	3	3	3	3	2	2.95652	3	3	3	3	3	2	3	3	3	3	3	3	3	3	3	3	3	3	3	4	4	3.04762	3	2.75	3
254	3	3	3	3	3	3	3	3	3	3	3	3	3	3	3	3	3	3	3	3	3	3	2	2.95652	2	2	2	2	1	2	3	1	2	1	1	2	2	1	2	1	2	1	1	3	3	1.7619	3	2.75	3
255	3	3	3	3	3	3	3	3	3	3	3	3	3	3	3	3	3	3	3	3	3	3	2	2.95652	3	3	2	4	4	3	3	3	3	2	3	3	3	3	3	3	2	3	3	3	3	2.95238	3	2.75	3
256	3	4	4	2	3	3	3	3	3	3	3	3	3	3	3	3	3	3	3	3	3	3	2	3	3	4	4	4	4	3	4	3	4	3	3	3	4	3	4	4	4	3	4	4	4	3.61905	3.25	2.75	3
257	3	3	2	3	2	3	3	3	3	2	2	4	3	2	2	3	2	3	2	3	3	3	2	2.65217	3	2	3	2	5	3	1	3	3	3	3	5	4	4	2	3	4	3	3	3	3	3.09524	2.75	2.25	3
258	3	3	4	2	3	3	2	3	3	2	3	1	3	2	3	2	3	3	3	3	3	3	2	2.69565	2	2	2	4	3	2	4	2	3	2	2	3	3	3	3	3	3	2	2	3	3	2.66667	3	2.25	3
259	3	3	3	3	3	4	3	3	3	2	3	3	3	3	2	2	2	3	3	3	3	3	2	2.82609	3	4	3	3	2	2	4	3	3	3	2	2	2	3	3	3	3	3	3	3	3	2.85714	2.75	2.5	3.2
260	3	3	3	3	3	2	2	3	3	3	3	3	2	3	3	3	2	3	3	3	3	3	2	2.78261	3	4	3	3	3	3	4	3	3	2	2	3	3	3	3	3	4	3	3	3	4	3.09524	2.75	2.75	2.6
261	3	3	3	2	3	3	2	3	3	2	3	3	3	3	3	3	3	3	3	3	3	3	2	2.82609	2	4	3	3	3	3	4	2	3	3	3	3	3	3	3	3	3	2	3	3	3	2.95238	3	2.5	3
262	2	3	3	3	3	3	3	3	3	2	3	3	3	3	3	3	3	3	3	3	3	3	2	2.86957	3	3	3	3	3	2	3	2	3	3	3	3	2	3	3	2	3	2	2	2	3	2.66667	3	2.25	3
263	2	3	4	1	4	3	1	3	3	2	4	1	3	3	4	2	3	3	4	2	3	3	1	2.69565	2	3	1	3	1	1	3	1	2	1	2	3	2	2	3	1	2	1	2	3	2	1.95238	3	2	3
264	3	3	3	3	3	3	3	3	2	2	3	3	3	2	3	3	3	3	3	3	2	3	2	2.78261	1	1	2	2	2	2	2	2	2	2	2	2	2	2	2	2	2	2	2	2	2	1.90476	3	2.25	2.6
265	1	3	1	1	1	1	1	3	1	1	2	1	1	1	3	1	3	1	3	1	1	3	1	1.56522	1	2	1	1	1	1	1	1	3	1	1	1	1	1	1	1	1	1	1	1	1	1.14286	3	1	1
266	2	4	3	1	4	4	1	3	3	3	3	1	3	3	3	1	3	2	3	1	3	4	1	2.56522	1	3	1	1	1	1	3	1	3	1	1	1	1	1	1	1	1	1	1	3	2	1.42857	3.5	2.25	3
267	3	4	3	3	3	3	3	3	3	3	3	3	3	2	3	3	3	3	3	3	3	3	3	3	3	4	3	4	4	3	4	4	4	2	2	4	4	4	4	4	4	3	4	4	4	3.61905	3.25	2.75	3
268	2	3	4	3	4	3	3	3	2	2	3	3	3	2	3	3	3	2	4	3	3	3	2	2.86957	3	3	3	3	3	2	3	2	3	2	3	3	3	2	3	3	3	2	2	2	3	2.66667	3	2	2.6
269	2	3	3	3	3	3	2	3	3	3	3	3	3	2	3	2	3	3	3	3	3	3	2	2.78261	3	2	1	1	3	1	2	2	1	1	2	2	2	3	3	2	3	1	1	3	3	2	3	2.25	3
270	2	3	3	3	3	3	3	3	3	3	3	3	3	3	3	3	3	3	3	3	3	3	2	2.91304	3	3	3	3	3	2	3	3	3	2	3	3	3	3	3	3	3	3	3	3	3	2.90476	3	2.5	3
271	3	3	3	3	3	3	3	3	3	3	2	3	3	2	1	3	3	3	2	3	2	2	2	2.65217	2	3	2	3	3	2	3	2	3	2	2	3	2	2	2	3	3	3	3	3	4	2.61905	2.75	2.5	2.8
272	3	3	3	3	3	3	2	3	2	3	3	2	4	2	3	3	3	3	3	3	3	3	2	2.82609	3	4	4	3	4	4	4	3	4	3	3	3	3	3	3	2	3	2	4	4	4	3.33333	3	2.5	3
273	3	3	2	2	3	2	3	3	3	2	2	3	3	2	3	3	3	3	3	3	3	3	3	2.73913	3	4	3	4	4	3	4	4	4	4	3	4	3	3	3	4	4	3	3	4	4	3.57143	3	2.5	2.8
274	3	3	3	2	3	2	2	3	3	2	3	3	3	3	3	3	3	3	3	3	3	3	3	2.82609	2	4	2	4	2	2	2	2	3	2	3	3	3	3	3	3	3	2	3	3	4	2.7619	3	2.75	2.8
275	3	3	4	3	3	3	3	3	3	2	3	3	3	3	3	3	3	3	3	3	3	3	3	3	3	4	3	4	4	3	4	4	4	3	4	4	4	4	4	3	4	4	4	4	4	3.7619	3	2.75	3
276	3	4	4	3	3	3	3	3	3	2	4	3	3	3	4	3	3	3	4	3	3	3	3	3.17391	4	4	4	3	4	3	3	4	4	4	4	4	3	4	4	4	4	3	3	4	4	3.71429	3.25	2.75	3
277	3	4	3	3	3	3	3	3	3	3	3	3	3	3	4	3	3	3	3	3	3	3	3	3.08696	4	4	3	3	3	3	3	3	3	2	2	3	3	3	3	3	3	3	3	4	4	3.09524	3.25	3	3
278	3	3	3	3	3	3	2	3	3	2	3	3	3	3	3	3	3	3	3	3	3	3	2	2.86957	3	4	4	4	3	2	4	2	4	2	2	2	3	3	4	2	4	2	2	4	4	3.04762	3	2.5	3
279	1	3	3	1	3	2	1	3	2	2	3	2	3	2	3	2	3	2	3	2	3	3	2	2.34783	4	4	4	4	4	3	4	4	4	4	1	4	4	4	4	4	4	4	3	4	4	3.7619	3	1.75	2.4
280	2	3	3	2	4	2	2	3	3	2	3	3	2	2	3	2	3	2	3	2	2	3	2	2.52174	3	3	3	3	3	3	4	4	3	2	2	2	4	2	2	2	2	2	2	3	3	2.71429	3	2	2.2
281	3	3	3	2	3	2	2	3	3	2	3	3	3	2	3	3	3	3	3	3	3	3	2	2.73913	3	3	3	4	4	3	4	3	3	3	3	3	3	3	3	4	3	3	3	4	4	3.28571	3	2.25	2.8
282	2	3	3	2	4	2	2	3	3	3	3	2	2	2	4	2	3	2	4	2	2	3	2	2.6087	4	3	3	3	2	3	4	4	3	2	4	2	4	2	2	2	2	2	2	2	2	2.71429	3	2.25	2.2
283	2	3	3	2	3	2	2	3	2	2	3	2	2	2	2	2	3	2	3	2	3	3	2	2.3913	3	3	4	4	4	4	4	3	3	3	3	4	3	3	3	3	3	3	3	3	3	3.28571	3	2	2.2
284	2	2	3	3	3	2	3	3	2	2	2	2	3	2	3	2	3	2	2	2	3	3	2	2.43478	2	1	2	2	3	2	2	2	3	2	2	2	3	2	2	2	3	2	3	2	2	2.19048	2.75	2	2.4
285	3	3	3	3	3	2	3	3	2	3	2	3	2	2	3	3	2	2	2	3	2	3	2	2.56522	4	4	4	3	4	3	3	4	3	4	3	4	3	3	2	3	2	3	4	3	4	3.33333	2.75	2.5	2
[truncated: 33 more columns]
